# Supplementary material for: Dipotassium hydrogencarbonate fluoride monohydrate
Source: Acta Crystallogr Sect E Struct Rep Online. 2013 Mar 9;69(Pt 4):i20. doi: 10.1107/S1600536813006041 (PMC3629464; doi:10.1107/S1600536813006041)
Supplement: Supplementary file 1 [file e-69-00i20-sup1.cif]

##############################################################################
#                                                                            #
# This CIF contains the data in a paper accepted for publication in          #
# Acta Crystallographica Section E. It conforms to the requirements of       #
# Notes for Authors for Acta Crystallographica Section E, and has been       #
# peer reviewed under the auspices of the IUCr Commission on Journals.       #
#                                                                            #
# Full details of the Crystallographic Information File format               #
# are given in the paper "The Crystallographic Information File (CIF):       #
# a New Standard Archive File for Crystallography" by S. R. Hall, F. H.      #
# Allen and I. D. Brown [Acta Cryst. (1991), A47, 655-685].                  #
#                                                                            #
# The current version of the core CIF dictionary is obtainable from          #
# ftp://ftp.iucr.org/pub/cif_core.dic.                                       #
#                                                                            #
# Software is freely available for graphical display of the structure(s)     #
# in this CIF. For information consult the CIF software page                 #
# http://www.iucr.org/resources/cif/software.                                #
#                                                                            #
# This file may be used for bona fide research purposes within the           #
# scientific community so long as proper attribution is given to the journal # 
# article from which it was obtained.                                        #
#                                                                            #
##############################################################################
data_global
_audit_creation_method     'WinGX routine CIF_UPDATE'
_audit_conform_dict_name     cif_core.dic
_audit_conform_dict_version     2.4
_journal_date_recd_electronic     2013-02-21
_journal_date_accepted     2013-03-03
_journal_name_full     'Acta Crystallographica, Section E'
_journal_year     2013
_journal_volume     69
_journal_issue      4
_journal_page_first     i20
_journal_page_last     i20
_journal_paper_category     QI
_journal_paper_doi     10.1107/S1600536813006041
_journal_coeditor_code     WM2728
_publ_contact_author_name     'Volker Kahlenberg'
_publ_contact_author_address
;
University of Innsbruck
Institute of Mineralogy & Petrography
Innrain 52
A-6020 Innsbruck
Austria
;
_publ_contact_author_email     volker.kahlenberg@uibk.ac.at
_publ_contact_author_phone     0512-507-5503
_publ_section_title
;
Dipotassium hydrogencarbonate fluoride monohydrate
;
loop_
    _publ_author_name
    _publ_author_footnote
    _publ_author_address
    'Kahlenberg, Volker' .
;
University of Innsbruck, Institute of Mineralogy & Petrography, Innrain 52,
A-6020 Innsbruck, Austria
;
    'Schwaier, Timo' .
;
University of Innsbruck, Institute of Mineralogy & Petrography, Innrain 52,
A-6020 Innsbruck, Austria
;
data_I
_audit_creation_method     'WinGX routine CIF_UPDATE'
_audit_conform_dict_name     cif_core.dic
_audit_conform_dict_version     2.4
_chemical_name_systematic
;
Dipotassium hydrogen carbonate fluoride monohydrate
;
_chemical_formula_moiety     '2(K +), H C O3 -, F -, H2 O'
_chemical_formula_sum     'C H3 F K2 O4'
_chemical_formula_iupac     'K2 (H C O3) F, H2 O'
_chemical_formula_weight     176.24
_symmetry_cell_setting     monoclinic
_symmetry_space_group_name_H-M     'P 21/m'
_symmetry_space_group_name_Hall     '-P 2yb'
loop_
    _symmetry_equiv_pos_as_xyz
    'x, y, z'
    '-x, y+1/2, -z'
    '-x, -y, -z'
    'x, -y-1/2, z'
_cell_length_a     5.4228(4)
_cell_length_b     7.1572(6)
_cell_length_c     7.4539(7)
_cell_angle_alpha     90
_cell_angle_beta     105.121(9)
_cell_angle_gamma     90
_cell_volume     279.28(4)
_cell_formula_units_Z     2
_cell_measurement_reflns_used     538
_cell_measurement_theta_min     2.825
_cell_measurement_theta_max     28.4767
_cell_measurement_temperature     173(2)
_cell_special_details     'standard setting'
_exptl_crystal_description     'plate'
_exptl_crystal_colour     colourless
_exptl_crystal_size_max     0.18
_exptl_crystal_size_mid     0.18
_exptl_crystal_size_min     0.06
_exptl_crystal_density_diffrn     2.096
_exptl_crystal_density_method     'not measured'
_exptl_crystal_F_000     176
_exptl_absorpt_coefficient_mu     1.643
_exptl_absorpt_correction_type     multi-scan
_exptl_absorpt_process_details
;
(CrysAlis PRO; Agilent, 2011)
;
_exptl_absorpt_correction_T_min     0.94578
_exptl_absorpt_correction_T_max     1
_exptl_special_details     ?
_diffrn_ambient_temperature     173(2)
_diffrn_radiation_type     MoK\a
_diffrn_radiation_wavelength     0.71073
_diffrn_radiation_source     'Enhance (Mo) X-ray Source'
_diffrn_radiation_monochromator     graphite
_diffrn_measurement_device_type     'Agilent Xcalibur (Ruby, Gemini ultra)'
_diffrn_measurement_method     '\w scans'
_diffrn_detector_area_resol_mean     10.3575
_diffrn_reflns_number     1008
_diffrn_reflns_av_R_equivalents     0.0266
_diffrn_reflns_theta_min     2.83
_diffrn_reflns_theta_max     25.32
_diffrn_reflns_theta_full     25.32
_diffrn_measured_fraction_theta_max     0.989
_diffrn_measured_fraction_theta_full     0.989
_diffrn_reflns_limit_h_min     -5
_diffrn_reflns_limit_h_max     6
_diffrn_reflns_limit_k_min     -8
_diffrn_reflns_limit_k_max     7
_diffrn_reflns_limit_l_min     -8
_diffrn_reflns_limit_l_max     7
_refine_special_details
;
Refinement of <i>F</i>^2^ against ALL reflections. The weighted <i>R</i>-factor
<i>wR</i> and goodness of fit <i>S</i> are based on <i>F</i>^2^, conventional
<i>R</i>-factors <i>R</i> are based on <i>F</i>, with <i>F</i> set to zero for
negative <i>F</i>^2^. The threshold expression of <i>F</i>^2^ >
2\s(<i>F</i>^2^) is used only for calculating <i>R</i>-factors(gt) <i>etc</i>.
and is not relevant to the choice of reflections for refinement.
<i>R</i>-factors based on <i>F</i>^2^ are statistically about twice as large
as those based on <i>F</i>, and <i>R</i>- factors based on ALL data will be
even larger.
;
_reflns_number_total     551
_reflns_number_gt     475
_reflns_threshold_expression     I>2\s(I)
_refine_ls_structure_factor_coef     Fsqd
_refine_ls_matrix_type     full
_refine_ls_R_factor_all     0.034
_refine_ls_R_factor_gt     0.0283
_refine_ls_wR_factor_gt     0.07
_refine_ls_wR_factor_ref     0.0748
_refine_ls_goodness_of_fit_ref     1.051
_refine_ls_restrained_S_all     1.049
_refine_ls_number_reflns     551
_refine_ls_number_parameters     52
_refine_ls_number_restraints     4
_refine_ls_hydrogen_treatment     refall
_refine_ls_weighting_scheme     calc
_refine_ls_weighting_details
         'calc w=1/[\s^2^(Fo^2^)+(0.0329P)^2^+0.0000P] where P=(Fo^2^+2Fc^2^)/3'
_atom_sites_solution_hydrogens     geom
_atom_sites_solution_primary     direct
_atom_sites_solution_secondary     difmap
_refine_ls_shift/su_max     0
_refine_ls_shift/su_mean     0
_refine_diff_density_max     0.314
_refine_diff_density_min     -0.306
_refine_ls_extinction_method     none
loop_
    _atom_type_symbol
    _atom_type_description
    _atom_type_scat_dispersion_real
    _atom_type_scat_dispersion_imag
    _atom_type_scat_source
    O O 0.0106 0.006 'International Tables Vol C Tables 4.2.6.8 and 6.1.1.4'
    C C 0.0033 0.0016 'International Tables Vol C Tables 4.2.6.8 and 6.1.1.4'
    K K 0.2009 0.2494 'International Tables Vol C Tables 4.2.6.8 and 6.1.1.4'
    H H 0 0 'International Tables Vol C Tables 4.2.6.8 and 6.1.1.4'
    F F 0.0171 0.0103 'International Tables Vol C Tables 4.2.6.8 and 6.1.1.4'
_computing_data_collection
;
CrysAlis PRO (Agilent, 2011)
;
_computing_cell_refinement
;
CrysAlis PRO (Agilent, 2011)
;
_computing_data_reduction
;
CrysAlis PRO (Agilent, 2011)
;
_computing_structure_solution     'SIR2002 (Burla <i>et al.</i>, 2003)'
_computing_structure_refinement     'SHELXL97 (Sheldrick, 2008)'
_computing_molecular_graphics     'ATOMS for Windows (Dowty, 2011)'
_computing_publication_material     'publCIF (Westrip, 2010);'
loop_
    _atom_site_type_symbol
    _atom_site_label
    _atom_site_fract_x
    _atom_site_fract_y
    _atom_site_fract_z
    _atom_site_U_iso_or_equiv
    _atom_site_adp_type
    _atom_site_calc_flag
    _atom_site_refinement_flags
    _atom_site_occupancy
    _atom_site_symmetry_multiplicity
    _atom_site_disorder_assembly
    _atom_site_disorder_group
    K K 0.79241(9) 0.50302(5) 0.23529(7) 0.0170(2) Uani d . 1 1 . .
    F F 0.4966(3) 0.75 -0.0096(2) 0.0164(5) Uani d S 1 2 . .
    O O4 1.1731(4) 0.25 0.2263(3) 0.0231(6) Uani d SD 1 2 . .
    H H41 1.265(6) 0.25 0.336(2) 0.028 Uiso d SD 1 2 . .
    H H42 1.280(5) 0.25 0.163(4) 0.028 Uiso d SD 1 2 . .
    O O1 0.4539(4) 0.25 0.5871(3) 0.0212(6) Uani d S 1 2 . .
    O O2 0.8344(4) 0.25 0.5210(3) 0.0186(5) Uani d S 1 2 . .
    O O3 0.8172(4) 0.25 0.8112(3) 0.0182(5) Uani d SD 1 2 . .
    H H3 0.708(5) 0.25 0.868(4) 0.022 Uiso d SD 1 2 . .
    C C 0.6926(6) 0.25 0.6289(4) 0.0150(7) Uani d S 1 2 . .
loop_
    _atom_site_aniso_label
    _atom_site_aniso_U_11
    _atom_site_aniso_U_22
    _atom_site_aniso_U_33
    _atom_site_aniso_U_12
    _atom_site_aniso_U_13
    _atom_site_aniso_U_23
    K 0.0181(3) 0.0121(3) 0.0193(4) -0.00008(16) 0.0021(3) -0.00045(18)
    F 0.0177(10) 0.0170(10) 0.0140(10) 0 0.0034(8) 0
    O4 0.0165(12) 0.0340(14) 0.0198(13) 0 0.0065(9) 0
    O1 0.0168(12) 0.0290(12) 0.0179(12) 0 0.0046(9) 0
    O2 0.0198(11) 0.0205(11) 0.0171(12) 0 0.0079(9) 0
    O3 0.0153(11) 0.0262(12) 0.0136(12) 0 0.0049(9) 0
    C 0.0195(17) 0.0082(14) 0.0168(17) 0 0.0037(14) 0
_geom_special_details
;
All s.u.'s (except the s.u. in the dihedral angle between two l.s. planes) are
estimated using the full covariance matrix. The cell s.u.'s are taken into
account individually in the estimation of s.u.'s in distances, angles and
torsion angles; correlations between s.u.'s in cell parameters are only used
when they are defined by crystal symmetry. An approximate (isotropic)
treatment of cell s.u.'s is used for estimating s.u.'s involving l.s. planes.
;
loop_
    _geom_bond_atom_site_label_1
    _geom_bond_atom_site_label_2
    _geom_bond_site_symmetry_2
    _geom_bond_distance
    _geom_bond_publ_flag
    K F 3_665 2.6816(11) ?
    K F . 2.7389(11) ?
    K O1 3_666 2.7541(17) ?
    K O2 . 2.7590(17) ?
    K O4 . 2.7599(17) ?
    K O3 3_766 2.8477(18) ?
    K O2 3_766 2.9330(16) ?
    F K 3_665 2.6816(11) ?
    F K 2_655 2.6816(11) ?
    F K 4_575 2.7389(11) ?
    O4 K 4_565 2.7599(17) ?
    O4 H41 . 0.838(17) ?
    O4 H42 . 0.838(17) ?
    O1 C . 1.250(3) ?
    O1 K 2_646 2.7541(17) ?
    O1 K 3_666 2.7541(17) ?
    O2 C . 1.250(4) ?
    O2 K 4_565 2.7590(17) ?
    O2 K 3_766 2.9330(16) ?
    O2 K 2_746 2.9330(16) ?
    O3 C . 1.350(4) ?
    O3 K 3_766 2.8477(17) ?
    O3 K 2_746 2.8477(17) ?
    O3 H3 . 0.814(18) ?
loop_
    _geom_angle_atom_site_label_1
    _geom_angle_atom_site_label_2
    _geom_angle_atom_site_label_3
    _geom_angle_site_symmetry_1
    _geom_angle_site_symmetry_3
    _geom_angle
    _geom_angle_publ_flag
    F K F 3_665 . 82.698(16) ?
    F K O1 3_665 3_666 117.24(5) ?
    F K O1 . 3_666 68.47(5) ?
    F K O2 3_665 . 87.60(4) ?
    F K O2 . . 148.65(6) ?
    O1 K O2 3_666 . 90.17(5) ?
    F K O4 3_665 . 81.96(5) ?
    F K O4 . . 135.97(6) ?
    O1 K O4 3_666 . 153.18(6) ?
    O2 K O4 . . 71.12(6) ?
    F K O3 3_665 3_766 132.40(6) ?
    F K O3 . 3_766 80.97(4) ?
    O1 K O3 3_666 3_766 97.43(4) ?
    O2 K O3 . 3_766 125.94(6) ?
    O4 K O3 . 3_766 79.62(5) ?
    F K O2 3_665 3_766 172.55(4) ?
    F K O2 . 3_766 102.32(3) ?
    O1 K O2 3_666 3_766 70.01(5) ?
    O2 K O2 . 3_766 90.73(3) ?
    O4 K O2 . 3_766 90.63(5) ?
    O3 K O2 3_766 3_766 44.48(6) ?
    K F K 3_665 2_655 84.96(4) ?
    K F K 3_665 4_575 177.20(5) ?
    K F K 2_655 4_575 97.302(16) ?
    K F K 3_665 . 97.302(16) ?
    K F K 2_655 . 177.20(5) ?
    K F K 4_575 . 80.39(4) ?
    K O4 K 4_565 . 82.01(6) ?
    K O4 H41 4_565 . 103.7(16) ?
    K O4 H41 . . 103.7(16) ?
    K O4 H42 4_565 . 130.3(11) ?
    K O4 H42 . . 130.3(11) ?
    H41 O4 H42 . . 103(2) ?
    C O1 K . 2_646 118.72(13) ?
    C O1 K . 3_666 118.72(13) ?
    K O1 K 2_646 3_666 79.86(6) ?
    C O2 K . 4_565 123.79(11) ?
    C O2 K . . 123.79(11) ?
    K O2 K 4_565 . 82.05(6) ?
    C O2 K . 3_766 92.42(14) ?
    K O2 K 4_565 3_766 141.11(8) ?
    K O2 K . 3_766 89.27(3) ?
    C O2 K . 2_746 92.42(14) ?
    K O2 K 4_565 2_746 89.27(3) ?
    K O2 K . 2_746 141.11(8) ?
    K O2 K 3_766 2_746 74.13(5) ?
    C O3 K . 3_766 94.04(14) ?
    C O3 K . 2_746 94.04(14) ?
    K O3 K 3_766 2_746 76.74(6) ?
    C O3 H3 . . 106(2) ?
    K O3 H3 3_766 . 136.9(10) ?
    K O3 H3 2_746 . 136.9(10) ?
    O1 C O2 . . 127.6(3) ?
    O1 C O3 . . 117.7(3) ?
    O2 C O3 . . 114.7(2) ?
loop_
    _geom_hbond_atom_site_label_D
    _geom_hbond_atom_site_label_H
    _geom_hbond_atom_site_label_A
    _geom_hbond_site_symmetry_A
    _geom_hbond_distance_DH
    _geom_hbond_distance_HA
    _geom_hbond_distance_DA
    _geom_hbond_angle_DHA
    O4 H41 O1 1_655 0.838(17) 1.887(17) 2.723(3) 176(3)
    O4 H42 F 3_765 0.838(17) 1.870(17) 2.707(3) 177(3)
    O3 H3 F 3_666 0.814(18) 1.719(19) 2.529(3) 174(4)
