# Supplementary material for: Dipotassium hydrogencarbonate fluoride monohydrate
Source: Acta Crystallogr Sect E Struct Rep Online. 2013 Mar 9;69(Pt 4):i20. doi: 10.1107/S1600536813006041 (PMC3629464; doi:10.1107/S1600536813006041)
Supplement: Supplementary file 2 [file e-69-00i20-Isup2.hkl]

#
# h,k,l, Fc-squared, Fo-squared, sigma(Fo-squared) and status flag
#
data_I
_shelx_title ' lu2o3_ii_2_TT in P 1 21/m 1'
_shelx_refln_list_code          4
_shelx_F_calc_maximum       89.58
_exptl_crystal_F_000       176.00
_reflns_d_resolution_high  0.8308
 
loop_
 _symmetry_equiv_pos_as_xyz
 'x, y, z'
 '-x, y+1/2, -z'
 '-x, -y, -z'
 'x, -y-1/2, z'
 
_cell_length_a     5.4228
_cell_length_b     7.1572
_cell_length_c     7.4539
_cell_angle_alpha  90.000
_cell_angle_beta  105.121
_cell_angle_gamma  90.000
 
_shelx_F_squared_multiplier     1.000
 
loop_
 _refln_index_h
 _refln_index_k
 _refln_index_l
 _refln_F_squared_calc
 _refln_F_squared_meas
 _refln_F_squared_sigma
 _refln_observed_status
   1   0   0        7.68        5.41      0.92 o
   2   0   0     2640.52     2507.40     69.37 o
   3   0   0     3754.45     3765.00    104.12 o
   4   0   0      378.83      371.05     18.99 o
   5   0   0      528.33      510.66     16.94 o
   6   0   0      130.53      118.44     12.37 o
   1   1   0      218.07      225.91      5.11 o
   2   1   0       76.83       87.45      3.07 o
   3   1   0       52.04       54.76      2.57 o
   4   1   0        9.95       10.26      1.40 o
   5   1   0       37.34       32.66      3.75 o
   6   1   0        1.20        2.60      2.17 o
   0   2   0      304.54      367.20     12.28 o
   1   2   0      761.13      816.19     14.60 o
   2   2   0     1419.40     1495.35     26.35 o
   3   2   0        1.04        1.78      0.54 o
   4   2   0      101.09       90.56      3.73 o
   5   2   0      516.62      471.56     14.44 o
   6   2   0       94.99       84.61      9.97 o
   1   3   0      189.75      200.09      4.70 o
   2   3   0       63.24       65.02      2.91 o
   3   3   0       55.52       55.90      2.28 o
   4   3   0        0.80        0.58      0.40 o
   5   3   0       23.62       20.38      4.37 o
   0   4   0     8023.79     7952.96    151.07 o
   1   4   0        7.73        7.09      0.90 o
   2   4   0     1086.60     1119.86     18.88 o
   3   4   0     1679.81     1601.66     37.96 o
   4   4   0      232.74      223.15     16.94 o
   5   4   0      369.24      346.64     19.51 o
   1   5   0       15.88       16.47      1.53 o
   2   5   0        5.91        5.05      1.08 o
   3   5   0        5.75        5.20      0.87 o
   4   5   0       13.21       14.07      4.35 o
   5   5   0       20.34       17.76      5.40 o
   0   6   0       23.81       20.24      3.62 o
   1   6   0      161.06      155.06      6.30 o
   2   6   0      499.41      522.10     18.03 o
   3   6   0       30.69       27.72      2.71 o
   4   6   0       60.30       63.15      9.50 o
   1   7   0       68.73       59.00      4.11 o
   2   7   0       12.93       11.15      2.12 o
   3   7   0       23.88       16.54      4.91 o
   0   8   0     1377.72     1278.36     49.97 o
   1   8   0        6.94        8.19      2.23 o
   2   8   0      345.49      315.02     22.69 o
  -6   0   1      229.36      215.76     17.53 o
  -5   0   1      187.53      170.74      9.10 o
  -4   0   1      935.67      920.36     35.79 o
  -3   0   1      166.18      190.20      7.75 o
  -2   0   1       22.86       13.99      2.41 o
  -1   0   1     1141.13     1236.47     36.05 o
   0   0   1        6.87        7.27      0.88 o
   1   0   1      543.66      532.43     11.61 o
   2   0   1      226.02      190.14     13.05 o
   3   0   1      620.08      600.51     20.19 o
   4   0   1      189.66      172.75     11.78 o
   5   0   1      135.03      113.66     11.36 o
   6   0   1      304.76      312.89     20.53 o
  -6   1   1        1.77       -0.74      1.68 o
  -5   1   1       54.10       56.07      4.05 o
  -4   1   1       30.92       35.45      3.61 o
  -3   1   1       35.37       37.42      4.84 o
  -2   1   1       88.93      105.38      6.81 o
  -1   1   1        5.29        4.15      1.27 o
   0   1   1      210.67      210.60      8.42 o
   1   1   1      275.85      271.10      5.33 o
   2   1   1      100.17      100.88      2.84 o
   3   1   1       26.91       27.83      1.92 o
   4   1   1        2.69        2.77      0.69 o
   5   1   1       31.45       23.99      3.08 o
   6   1   1        0.35        1.49      1.14 o
  -6   2   1      478.28      475.84     19.50 o
  -5   2   1       34.12       25.55      5.20 o
  -4   2   1      656.28      649.94     24.04 o
  -3   2   1     1272.74     1269.43     24.80 o
  -2   2   1     2623.61     2749.01     45.75 o
  -1   2   1     5566.06     5467.65    104.91 o
   0   2   1      143.80      157.77      4.23 o
   1   2   1     7203.25     7017.14    130.80 o
   2   2   1      575.18      597.00     12.03 o
   3   2   1      916.56      922.90     18.84 o
   4   2   1     1045.15     1006.16     32.71 o
   5   2   1       10.79        6.65      2.54 o
  -6   3   1        1.05        1.58      2.16 o
  -5   3   1       63.89       71.20      8.59 o
  -4   3   1       14.40       14.23      2.40 o
  -3   3   1        6.45        7.09      1.18 o
  -2   3   1       79.54       79.18      4.30 o
  -1   3   1        0.30        0.86      0.48 o
   0   3   1       36.51       36.64      1.91 o
   1   3   1      140.84      145.45      4.07 o
   2   3   1       24.27       25.28      2.46 o
   3   3   1       32.74       33.29      2.21 o
   4   3   1        6.88        6.81      1.61 o
   5   3   1       10.90        9.03      2.17 o
  -5   4   1      104.44       97.80     10.31 o
  -4   4   1      624.04      625.53     14.77 o
  -3   4   1      118.23      121.30      5.27 o
  -2   4   1       35.92       34.42      2.34 o
  -1   4   1      718.40      709.20     11.87 o
   0   4   1        0.37        0.61      0.54 o
   1   4   1      382.83      389.92      8.18 o
   2   4   1      162.40      160.90      6.33 o
   3   4   1      409.84      401.48     13.95 o
   4   4   1      167.90      185.70     14.91 o
   5   4   1       91.69       88.31     10.98 o
  -4   5   1       17.67       16.41      2.26 o
  -3   5   1       21.30       21.61      2.55 o
  -2   5   1        1.00       -0.06      0.61 o
  -1   5   1        7.02        6.58      0.95 o
   0   5   1       78.95       76.44      3.51 o
   1   5   1       42.69       45.30      2.56 o
   2   5   1       53.27       55.51      3.06 o
   3   5   1        3.43        3.60      1.83 o
   4   5   1        0.04       -0.11      1.87 o
  -4   6   1      301.80      303.89     21.71 o
  -3   6   1      438.56      455.12     18.56 o
  -2   6   1      631.66      628.69     32.03 o
  -1   6   1     1103.99     1072.86     19.75 o
   0   6   1       22.38       22.71      2.06 o
   1   6   1     1567.51     1544.60     29.37 o
   2   6   1      127.30      134.04      7.15 o
   3   6   1      344.88      347.04     22.64 o
   4   6   1      446.73      492.83     29.26 o
  -3   7   1        0.51        2.13      2.14 o
  -2   7   1       13.45       16.84      3.81 o
  -1   7   1        0.04       -1.05      1.05 o
   0   7   1        0.17        0.28      3.04 o
   1   7   1       25.96       24.70      2.58 o
   2   7   1        0.06        0.13      1.13 o
   3   7   1       18.25       13.23      4.53 o
  -2   8   1       41.17       38.60      4.67 o
  -1   8   1      286.77      274.96     13.21 o
   0   8   1        0.22        0.56      0.96 o
   1   8   1      207.67      201.79     10.80 o
   2   8   1       92.26       79.54     11.03 o
  -6   0   2        5.35        8.48      3.52 o
  -5   0   2      877.67      858.16     25.37 o
  -4   0   2      204.52      214.72      9.86 o
  -3   0   2     1018.99     1087.45     38.81 o
  -2   0   2     4408.35     4453.67    123.61 o
  -1   0   2     1944.22     1903.93     54.58 o
   0   0   2     2533.22     2263.18     43.42 o
   1   0   2      886.02      967.96     29.23 o
   2   0   2     3267.04     3026.11     59.18 o
   3   0   2      113.14      111.97      5.21 o
   4   0   2        6.92        5.62      1.46 o
   5   0   2      769.32      741.82     31.27 o
  -6   1   2        2.32        0.94      2.90 o
  -5   1   2       99.75       94.16      5.62 o
  -4   1   2        4.59        4.41      1.33 o
  -3   1   2        7.20        4.83      1.81 o
  -2   1   2      417.65      442.70     18.59 o
  -1   1   2        4.09        2.05      1.31 o
   0   1   2      306.33      312.97      7.95 o
   1   1   2      579.37      589.41     17.29 o
   2   1   2       23.87       21.84      1.24 o
   3   1   2        1.32        1.88      0.48 o
   4   1   2       21.20       21.64      1.68 o
   5   1   2        0.08        0.59      1.00 o
  -6   2   2       31.76       45.45      5.63 o
  -5   2   2      334.10      343.97     13.55 o
  -4   2   2       26.68       25.22      6.01 o
  -3   2   2     1067.37     1111.85     28.17 o
  -2   2   2      119.90      119.36      8.52 o
  -1   2   2       59.36       56.80      3.51 o
   0   2   2     3771.58     3851.49    106.66 o
   1   2   2      301.02      279.39     38.75 o
   2   2   2      594.75      575.76     23.02 o
   3   2   2      731.11      731.39     23.53 o
   4   2   2      888.67      976.63     29.96 o
   5   2   2      126.66      125.51     12.01 o
  -6   3   2        0.01        2.70      1.78 o
  -5   3   2       75.71       72.40      9.09 o
  -4   3   2        0.06       -0.70      1.32 o
  -3   3   2        0.10       -0.78      0.78 o
  -2   3   2      156.86      162.89      7.13 o
  -1   3   2       20.62       21.68      2.34 o
   0   3   2      166.22      181.61      6.87 o
   1   3   2      195.55      195.06      5.06 o
   2   3   2        9.56       11.22      1.36 o
   3   3   2        0.56       -0.11      0.82 o
   4   3   2        6.60        3.95      2.23 o
   5   3   2        0.53       -0.49      1.26 o
  -5   4   2      591.29      560.64     19.84 o
  -4   4   2      124.15      126.01      7.02 o
  -3   4   2      550.52      564.76     22.56 o
  -2   4   2     1766.25     1848.69     33.95 o
  -1   4   2      732.55      782.87     17.11 o
   0   4   2     1016.95     1008.25     28.63 o
   1   4   2      269.29      264.65      8.62 o
   2   4   2     1532.04     1557.27     29.33 o
   3   4   2       80.39       78.67      9.14 o
   4   4   2       13.87       15.26      4.48 o
   5   4   2      538.63      589.70     31.24 o
  -4   5   2        8.33       12.77      2.77 o
  -3   5   2        2.52        1.91      1.12 o
  -2   5   2       99.19      102.70      8.15 o
  -1   5   2        1.27       -0.06      0.56 o
   0   5   2       48.36       45.72      3.45 o
   1   5   2      164.84      160.17      9.49 o
   2   5   2       13.09       14.82      2.41 o
   3   5   2        8.03       10.80      1.90 o
   4   5   2       17.47       17.64      5.12 o
  -4   6   2       15.41       15.79      3.17 o
  -3   6   2      435.42      477.92     21.80 o
  -2   6   2      104.29      109.89      7.08 o
  -1   6   2       30.23       28.52      2.84 o
   0   6   2     1049.80     1004.70     26.45 o
   1   6   2       23.49       23.66      2.82 o
   2   6   2      338.32      351.67     15.26 o
   3   6   2      317.31      330.89     22.36 o
  -3   7   2        4.03        2.79      2.09 o
  -2   7   2        4.05        3.08      1.97 o
  -1   7   2       17.06       19.64      3.11 o
   0   7   2       33.07       28.49      3.54 o
   1   7   2        6.98        8.17      3.08 o
   2   7   2        1.82       -1.90      2.44 o
   3   7   2        1.61        3.92      1.78 o
  -2   8   2      449.96      479.77     25.18 o
  -1   8   2      191.67      182.33     15.06 o
   0   8   2      325.54      328.99     21.80 o
   1   8   2       26.01       21.90      5.47 o
  -6   0   3      257.34      255.30     19.75 o
  -5   0   3      221.27      229.33     17.42 o
  -4   0   3       40.03       43.45      6.49 o
  -3   0   3      184.07      183.76     12.58 o
  -2   0   3     2470.38     2452.65     72.78 o
  -1   0   3      125.44       96.53      4.68 o
   0   0   3      415.46      432.88     15.34 o
   1   0   3     3759.47     3609.21     99.47 o
   2   0   3       80.36       80.62      5.84 o
   3   0   3     1326.34     1334.10     30.00 o
   4   0   3      264.64      269.67     19.58 o
   5   0   3      281.56      281.01     16.30 o
  -6   1   3       21.59       18.09      3.66 o
  -5   1   3       11.89        8.60      2.24 o
  -4   1   3      100.15      106.15      7.61 o
  -3   1   3       39.42       40.36      4.05 o
  -2   1   3      142.29      154.04      7.18 o
  -1   1   3       15.64       19.51      2.08 o
   0   1   3      394.76      401.68      9.03 o
   1   1   3      125.29      120.36      6.69 o
   2   1   3       92.30       85.58      3.99 o
   3   1   3       13.48       13.77      1.20 o
   4   1   3       25.35       22.69      2.30 o
   5   1   3        3.24        4.64      2.16 o
  -6   2   3      348.34      363.40     17.43 o
  -5   2   3      146.81      149.50      9.83 o
  -4   2   3     2257.46     2316.16     76.17 o
  -3   2   3      399.14      420.13     14.93 o
  -2   2   3      236.69      248.43     13.92 o
   0   2   3       56.42       58.73      3.97 o
   1   2   3      763.00      708.29     26.96 o
   2   2   3      630.71      621.61     16.70 o
   3   2   3      249.98      232.04     12.97 o
   4   2   3      310.67      279.57     24.03 o
   5   2   3        7.64        9.81      3.44 o
  -6   3   3       21.09       18.23      3.50 o
  -5   3   3        2.34        3.34      1.85 o
  -4   3   3       64.76       63.34      8.04 o
  -3   3   3       42.82       43.94      3.61 o
  -2   3   3       51.95       47.44      5.84 o
  -1   3   3       21.04       21.25      2.56 o
   0   3   3      289.14      302.47     10.28 o
   1   3   3       70.55       57.59      5.53 o
   2   3   3      105.25      110.68      6.78 o
   3   3   3       13.91       14.35      3.41 o
   4   3   3       33.24       37.11      6.35 o
  -5   4   3      130.72      137.58     13.46 o
  -4   4   3       63.79       76.34      9.10 o
  -3   4   3      118.62      115.52      9.35 o
  -2   4   3     1106.68     1069.07     28.11 o
  -1   4   3      139.88      149.59      6.25 o
   0   4   3      145.62      148.24      5.86 o
   1   4   3     1846.35     1855.84     38.48 o
   2   4   3       17.82       15.45      2.84 o
   3   4   3      822.61      881.36     37.62 o
   4   4   3      200.48      207.49     16.61 o
  -4   5   3       45.21       50.46      6.34 o
  -3   5   3        0.19       -1.38      1.47 o
  -2   5   3       53.84       58.51      6.77 o
  -1   5   3        0.01       -0.82      1.18 o
   0   5   3       39.59       40.56      3.83 o
   1   5   3       22.64       16.11      2.04 o
   2   5   3       15.25       11.36      1.77 o
   3   5   3        1.03        0.28      1.53 o
   4   5   3        6.60        4.74      2.53 o
  -4   6   3      901.77      979.15     38.13 o
  -3   6   3      157.51      177.70     13.33 o
  -2   6   3      153.43      164.99     12.78 o
  -1   6   3     1096.87     1083.64     29.10 o
   0   6   3       42.93       37.49      3.94 o
   1   6   3      328.32      309.93     11.43 o
   2   6   3      175.97      191.12     16.24 o
   3   6   3      158.81      149.99     15.08 o
  -3   7   3       11.46       17.33      4.10 o
  -2   7   3        2.52        3.98      1.85 o
  -1   7   3        5.17        5.02      1.82 o
   0   7   3       70.99       70.55      8.97 o
   1   7   3        8.67       14.48      4.51 o
   2   7   3       55.20       53.19      8.78 o
  -1   8   3      125.35      135.74     13.41 o
   0   8   3       28.02       31.93      6.86 o
  -6   0   4       92.84       99.05     12.45 o
  -5   0   4     1014.03      997.39     43.22 o
  -4   0   4      103.24       96.50     10.12 o
  -3   0   4     1967.06     1979.26     64.58 o
  -2   0   4     1374.90     1323.87     44.51 o
  -1   0   4      242.71      236.32     10.40 o
   0   0   4     2640.63     2482.40     70.29 o
   1   0   4       88.55       94.79      4.40 o
   2   0   4      319.52      329.91     15.29 o
   3   0   4      761.39      801.15     29.27 o
   4   0   4      179.46      179.00     14.07 o
  -6   1   4        1.47        1.97      1.92 o
  -5   1   4       16.80       15.87      3.10 o
  -4   1   4       11.03       12.80      2.59 o
  -3   1   4       28.05       29.86      2.96 o
  -2   1   4       11.46       13.29      2.56 o
  -1   1   4       64.21       68.49      4.33 o
   0   1   4      253.29      243.62     11.31 o
   1   1   4        1.94        1.14      0.75 o
   2   1   4        1.79        1.54      0.73 o
   3   1   4      127.42      132.54      6.26 o
   4   1   4       26.23       24.18      4.41 o
  -6   2   4       16.24       24.09      5.01 o
  -5   2   4      137.90      144.09     13.21 o
  -4   2   4        6.03        9.69      2.37 o
  -3   2   4      260.39      267.96      9.64 o
  -2   2   4      125.04      126.09      6.90 o
  -1   2   4      980.21      837.72     96.58 o
   0   2   4      604.85      564.64     23.60 o
   1   2   4      226.68      243.40     14.69 o
   2   2   4     1769.42     1700.92     40.31 o
   3   2   4       21.63       20.94      1.81 o
   4   2   4      373.01      408.04     22.06 o
  -5   3   4       10.30        8.89      2.66 o
  -4   3   4       24.23       25.52      5.45 o
  -3   3   4       24.18       26.17      5.16 o
  -2   3   4       24.29       26.33      3.29 o
  -1   3   4       17.03       19.86      2.80 o
   0   3   4      123.07      123.46      6.99 o
   1   3   4       10.45        9.51      3.23 o
   2   3   4        0.35       -0.08      0.17 o
   3   3   4       63.46       71.13      8.45 o
   4   3   4       30.29       28.42      5.88 o
  -5   4   4      683.19      696.55     35.50 o
  -4   4   4       59.89       68.56      9.00 o
  -3   4   4     1126.34     1115.66     41.39 o
  -2   4   4      636.56      654.87     20.09 o
  -1   4   4      155.16      164.24      6.95 o
   0   4   4     1315.72     1339.62     32.44 o
   1   4   4       24.84       17.90      5.91 o
   2   4   4      250.22      254.79     17.09 o
   3   4   4      461.79      477.76     26.70 o
   4   4   4      144.53      180.87     15.75 o
  -5   5   4        8.22        8.08      2.95 o
  -4   5   4        1.42        4.24      2.35 o
  -3   5   4        4.83        5.23      2.60 o
  -2   5   4        0.53        1.43      1.32 o
  -1   5   4       33.79       32.70      3.73 o
   0   5   4       79.34       81.19      9.70 o
   1   5   4        3.41        3.50      0.75 o
   2   5   4        0.04        0.41      1.94 o
   3   5   4       80.62       86.12     10.99 o
  -4   6   4        0.76        2.31      1.30 o
  -3   6   4      157.37      155.66     13.22 o
  -2   6   4      108.18      123.02     11.69 o
  -1   6   4      322.73      343.65     20.98 o
   0   6   4      325.99      308.64     12.60 o
   1   6   4       54.07       52.37      8.17 o
   2   6   4      774.55      805.54     38.72 o
  -3   7   4        7.30        4.84      1.33 o
  -2   7   4       20.45       18.11      4.62 o
  -1   7   4        0.20       -1.44      2.14 o
   0   7   4       13.17       15.92      4.72 o
   1   7   4        6.89       14.44      4.67 o
  -6   0   5       55.53       51.65      9.28 o
  -5   0   5        3.99        4.93      2.92 o
  -4   0   5      717.90      745.45     34.31 o
  -3   0   5        6.15        5.50      2.45 o
  -2   0   5      144.90      141.35      7.63 o
  -1   0   5     1383.15     1284.47     42.08 o
   0   0   5     1225.05     1253.81     39.72 o
   1   0   5      396.24      389.72     19.79 o
   2   0   5        0.10        1.36      0.58 o
   3   0   5      864.73      933.01     33.98 o
  -6   1   5       23.91       26.96      4.88 o
  -5   1   5        3.35       -0.18      3.24 o
  -4   1   5       47.91       49.04      5.37 o
  -3   1   5       26.56       27.49      3.03 o
  -2   1   5       25.01       28.28      2.75 o
  -1   1   5        5.68        3.62      1.08 o
   0   1   5       21.24       24.09      4.24 o
   1   1   5        1.78        1.07      0.62 o
   2   1   5        1.00        0.25      0.48 o
   3   1   5       10.35        7.72      2.25 o
   4   1   5       10.35       13.62      3.46 o
  -5   2   5      107.75      121.58      9.42 o
  -4   2   5      446.94      463.72     18.33 o
  -3   2   5      333.67      307.57     13.22 o
  -2   2   5     1540.14     1527.84     42.13 o
  -1   2   5      187.50      179.46      7.74 o
   0   2   5       13.70       13.32      1.47 o
   1   2   5     1441.83     1508.07     35.86 o
   2   2   5       11.11       12.58      2.00 o
   3   2   5      192.97      213.32     14.94 o
   4   2   5      291.26      312.49     19.51 o
  -5   3   5        0.20        1.51      1.53 o
  -4   3   5       35.61       28.39      4.20 o
  -3   3   5       33.98       33.03      4.08 o
  -2   3   5       27.13       26.84      3.45 o
  -1   3   5        0.08        0.21      0.70 o
   0   3   5       32.79       31.87      3.85 o
   1   3   5        0.01        2.21      1.28 o
   2   3   5        6.83        7.04      1.73 o
   3   3   5        6.91        4.32      2.68 o
  -5   4   5        1.50        1.37      2.23 o
  -4   4   5      493.72      500.24     28.01 o
  -3   4   5        0.04        1.38      1.43 o
  -2   4   5      132.12      121.29     11.18 o
  -1   4   5      788.18      790.49     43.03 o
   0   4   5      626.32      551.51     15.35 o
   1   4   5      307.41      310.68     25.16 o
   2   4   5        0.09        0.65      1.51 o
   3   4   5      588.99      629.39     32.13 o
  -4   5   5       23.13       23.58      5.29 o
  -3   5   5        0.68        0.82      1.34 o
  -2   5   5        5.78        4.08      1.86 o
  -1   5   5        7.20        6.82      2.16 o
   0   5   5        1.75        1.01      2.48 o
   1   5   5        0.21       -1.82      1.82 o
   2   5   5        1.33       -2.01      2.01 o
  -3   6   5      105.82      117.07     11.93 o
  -2   6   5      594.27      672.78     33.40 o
  -1   6   5      108.09      122.15     12.65 o
   0   6   5        0.55        3.83      2.23 o
   1   6   5      624.99      626.99     33.09 o
  -2   7   5       14.90       10.49      4.36 o
  -1   7   5        1.67        4.15      2.75 o
   0   7   5       21.61       19.86      5.11 o
  -5   0   6      445.44      455.86     27.92 o
  -4   0   6        7.80        4.93      1.86 o
  -3   0   6      255.35      274.51     17.89 o
  -2   0   6      161.13      138.44     11.25 o
  -1   0   6      209.74      194.58      8.71 o
   0   0   6      317.43      331.40     15.71 o
   1   0   6        4.65        5.14      1.26 o
   2   0   6      457.64      451.32     21.84 o
   3   0   6       14.59       14.70      3.43 o
  -5   1   6        0.07        1.02      1.22 o
  -4   1   6      126.15      127.78      9.09 o
  -3   1   6       20.45       22.18      3.26 o
  -2   1   6       56.73       57.21      4.08 o
  -1   1   6      133.71      129.95      7.89 o
   0   1   6        2.04        2.70      1.23 o
   1   1   6       56.49       54.37      4.69 o
   2   1   6        0.98        0.66      1.65 o
   3   1   6       29.48       35.49      5.63 o
  -5   2   6      174.93      190.91     12.35 o
  -4   2   6        0.55        1.03      2.12 o
  -3   2   6      940.18      915.63     27.25 o
  -2   2   6      145.48      136.35      7.98 o
  -1   2   6      637.16      627.53     25.88 o
   0   2   6      763.30      782.61     41.35 o
   1   2   6      138.63      127.37      5.96 o
   2   2   6      542.11      554.69     17.91 o
   3   2   6       31.51       34.94      6.08 o
  -5   3   6        0.14       -0.51      1.24 o
  -4   3   6       64.80       62.27      6.42 o
  -3   3   6       14.97       16.43      4.44 o
  -2   3   6       22.66       17.25      2.81 o
  -1   3   6       71.55       67.94      5.20 o
   0   3   6        4.22        2.51      1.00 o
   1   3   6       22.17       21.47      4.88 o
   2   3   6        0.74        1.71      1.72 o
   3   3   6       38.91       37.51      6.73 o
  -4   4   6        7.32       10.55      4.26 o
  -3   4   6      195.84      193.97     17.59 o
  -2   4   6      102.92       91.84     10.52 o
  -1   4   6      158.70      154.17     10.31 o
   0   4   6      231.21      232.59     22.62 o
   1   4   6        4.39        4.42      2.38 o
   2   4   6      362.19      405.40     24.60 o
  -4   5   6       71.53       72.16      7.12 o
  -3   5   6       13.07       14.54      3.15 o
  -2   5   6       42.75       42.98      7.23 o
  -1   5   6       65.27       63.65      5.57 o
   0   5   6        0.63       -3.55      3.55 o
   1   5   6       37.64       35.90      7.07 o
  -2   6   6       86.25      104.31     12.45 o
  -1   6   6      299.03      323.20     22.79 o
   0   6   6      381.89      404.97     25.90 o
  -5   0   7      139.24      139.76     15.08 o
  -4   0   7      354.17      371.93     24.12 o
  -3   0   7        3.72        2.24      1.62 o
  -2   0   7     1355.31     1290.33     47.08 o
  -1   0   7       67.69       62.87      7.11 o
   0   0   7      240.33      223.48     15.47 o
   1   0   7      956.92      948.02     38.14 o
   2   0   7       72.02       81.04      8.61 o
  -5   1   7       50.10       48.29      6.01 o
  -4   1   7       28.54       23.76      3.88 o
  -3   1   7       21.41       17.52      3.19 o
  -2   1   7       80.65       79.29      6.18 o
  -1   1   7      130.62      120.71     14.49 o
   0   1   7        2.87        4.01      4.54 o
   1   1   7       18.85       23.40      3.33 o
   2   1   7       10.09        9.13      2.40 o
  -4   2   7      310.70      339.71     23.36 o
  -3   2   7        9.44        8.69      2.66 o
  -2   2   7       30.68       22.05      4.30 o
  -1   2   7      373.00      367.80     13.76 o
   0   2   7      135.48      149.88      8.98 o
   1   2   7       82.52       81.94      6.17 o
   2   2   7       13.97       12.63      3.75 o
  -4   3   7       23.90       19.54      3.80 o
  -3   3   7       31.30       23.57      5.15 o
  -2   3   7       64.16       65.18      7.00 o
  -1   3   7      129.11      112.18     13.82 o
   0   3   7        6.11        7.04      3.22 o
   1   3   7        8.12       10.20      2.33 o
  -3   4   7        4.20        7.88      2.33 o
  -2   4   7      898.94      877.22     57.84 o
  -1   4   7       59.64       69.89      9.75 o
   0   4   7      176.17      187.27     16.75 o
   1   4   7      642.37      701.53     35.68 o
  -2   5   7       27.70       25.98      3.94 o
  -1   5   7       44.56       51.99      8.92 o
   0   5   7        0.03       -0.35      2.61 o
  -4   0   8       20.65       20.68      5.40 o
  -3   0   8      389.33      399.01     23.98 o
  -2   0   8       45.52       44.10      6.48 o
   0   0   8      318.51      310.53     19.96 o
   1   0   8       38.28       38.68      6.63 o
  -4   1   8       14.27       16.55      3.57 o
  -3   1   8        0.97        1.54      1.48 o
  -2   1   8       26.36       18.51      4.23 o
  -1   1   8        0.50        4.15      2.76 o
   0   1   8        0.00        0.12      2.13 o
   1   1   8        0.90       -1.06      3.44 o
  -3   2   8      243.61      253.00     13.08 o
  -2   2   8       18.83       26.58      5.09 o
  -1   2   8      602.12      656.58     33.42 o
   0   2   8      100.43      111.91     12.51 o
  -3   3   8        0.67       -1.34      1.43 o
  -2   3   8       10.55       13.23      4.63 o
  -1   3   8        1.79        1.00      3.12 o
   0   3   8        0.75       -0.39      1.75 o
 
